# Supplementary material for: Composite Nanostructures for the Production of White Light
Source: Molecules. 2024 Sep 27;29(19):4605. doi: 10.3390/molecules29194605 (PMC11477575; doi:10.3390/molecules29194605)
Supplement: Supplementary file 1 [file molecules-29-04605-s001.zip]

Archive with 1 entries (1 files):
- molecules-3153716-supplementary.pdf
